# Supplementary material for: The role of tetradecane in the identification of host plants by the mirid bugs Apolygus lucorum and Adelphocoris suturalis and potential application in pest management
Source: Front Physiol. 2022 Dec 6;13:1061817. doi: 10.3389/fphys.2022.1061817 (PMC9763589; doi:10.3389/fphys.2022.1061817)
Supplement: Supplementary file 1 [file DataSheet1.xlsx]

## Sheet: Sheet1
	cotton leaves of seedlings										Fruits of Vitis vinifera										Pyrus bretschneideri									Malus pumila									seedlings of Pisum sativum									Fruits of Zea mays
	Header=	PK	RT	Area Pct	Library/ID	Ref	CAS	Qual			Header=	PK	RT	Area Pct	Library/ID	Ref	CAS	Qual			Header=	PK	RT	Area Pct	Library/ID	Ref	CAS	Qual		Header=	PK	RT	Area Pct	Library/ID	Ref	CAS	Qual		Header=	PK	RT	Area Pct	Library/ID	Ref	CAS	Qual		Header=	PK
	20=	20	10.0116	0.0099	Tridecane	55764	000629-50-5	92			18=	18	12.5591	1.1744	Tetradecane	69187	000629-59-4	96			21=	21	12.5874	0.2138	Tetradecane	69187	000629-59-4	96		30=	30	12.5945	0.0728	Tetradecane	69187	000629-59-4	97		29=	29	12.5873	1.2707	Tetradecane	69187	000629-59-4	95		15=	15
	20=	20	10.0119	0.0094	Tridecane	55763	000629-50-5	89			15=	15	12.559	1.0961	Tetradecane	69187	000629-59-4	90			9=	9	12.5874	0.2213	Tetradecane	69187	000629-59-4	64		25=	25	12.5944	0.0697	Tetradecane	69187	000629-59-4	97		13=	13	12.5873	0.6733	Tetradecane	69188	000629-59-4	94		13=	13
	20=	20	10.0116	0.0072	Tridecane	55766	000629-50-5	92			22=	22	12.5593	0.9526	Tetradecane	69187	000629-59-4	94			8=	8	12.5874	0.6132	Tetradecane	69187	000629-59-4	95		27=	27	12.5944	0.1105	Tetradecane	69188	000629-59-4	96		8=	8	12.5872	0.8081	Tetradecane	69187	000629-59-4	94
																																																23=	23
	57=	57	16.6164	0.0584	Tricyclo[2.2.1.0(2,6)]heptane, 1,7-dimethyl-7-(4-methyl-3-pentenyl)-, (-)-	74867	000512-61-8	99			4=	4	5.8767	1.4557	p-Xylene	5629	000106-42-3	93			50=	50	23.1931	0.19	Propanoic acid, 2-methyl-, 3-hydroxy-2,2,4-trimethylpentyl ester	86909	000077-68-9	49		38=	38	15.4945	0.1291	Propyl octanoate	57248	000624-13-5	72		99=	99	33.1566	2.2274	Tetracosane	217241	000646-31-1	99		20=	20
	53=	53	16.6096	0.0253	Tricyclo[2.2.1.0(2,6)]heptane, 1,7-dimethyl-7-(4-methyl-3-pentenyl)-, (-)-	74865	000512-61-8	95			3=	3	5.8766	1.2224	p-Xylene	5629	000106-42-3	94			19=	19	23.1931	0.5228	Propanoic acid, 2-methyl-, 3-hydroxy-2,2,4-trimethylpentyl ester	86908	000077-68-9	78		39=	39	15.4946	0.0635	Propyl octanoate	57245	000624-13-5	43		35=	35	27.2293	4.6408	Tetracosane	217243	000646-31-1	68
	60=	60	16.6235	0.0604	Tricyclo[2.2.1.0(2,6)]heptane, 1,7-dimethyl-7-(4-methyl-3-pentenyl)-, (-)-	74867	000512-61-8	99			4=	4	5.7287	3.125	p-Xylene	5631	000106-42-3	95																					4=	4	10.0187	8.6637	Tetracosane	217238	000646-31-1	72		71=	71
																					69=	69	31.6466	0.161	Phenol, 2,5-bis(1,1-dimethylethyl)-	76971	005875-45-6	87		21=	21	10.9927	0.6061	Propanoic acid, hexyl ester	33924	002445-76-3	83											78=	78
	13=	13	8.304	0.5151	trans-.beta.-Ocimene	17523	003779-61-1	96			44=	44	23.1789	0.8004	Propanoic acid, 2-methyl-, 3-hydroxy-2,2,4-trimethylpentyl ester	86909	000077-68-9	80			31=	31	31.6537	0.3773	Phenol, 2,5-bis(1,1-dimethylethyl)-	76971	005875-45-6	60		19=	19	10.9926	0.4544	Propanoic acid, hexyl ester	33924	002445-76-3	83		5=	5	6.8787	0.992	p-Xylene	5632	000106-42-3	93
	12=	12	8.3113	0.424	trans-.beta.-Ocimene	17523	003779-61-1	96			36=	36	23.1789	1.0257	Propanoic acid, 2-methyl-, 3-hydroxy-2,2,4-trimethylpentyl ester	86909	000077-68-9	74												22=	22	10.9926	0.1358	Propanoic acid, hexyl ester	33915	002445-76-3	78		2=	2	5.8837	1.502	p-Xylene	5629	000106-42-3	94		11=	11
	12=	12	8.3181	0.5023	trans-.beta.-Ocimene	17523	003779-61-1	96			52=	52	23.1791	0.6599	Propanoic acid, 2-methyl-, 3-hydroxy-2,2,4-trimethylpentyl ester	86909	000077-68-9	74			46=	46	21.3302	0.0824	Oxime-, methoxy-phenyl-_	27736	1000222-86-6	72																				10=	10
																					19=	19	21.3302	0.1477	Oxime-, methoxy-phenyl-_	27736	1000222-86-6	87		4=	4	6.032	0.8692	Propanoic acid, butyl ester	15029	000590-01-2	59		13=	13	8.8686	0.3547	Pentacosane	230668	000629-99-2	52
	60=	60	16.9481	0.1291	trans-.alpha.-Bergamotene	74720	013474-59-4	99			47=	47	23.9833	1.6407	Phenylethyl Alcohol	11046	000060-12-8	87			17=	17	21.3303	0.5983	Oxime-, methoxy-phenyl-_	27736	1000222-86-6	87		4=	4	6.0319	0.8655	Propanoic acid, butyl ester	15029	000590-01-2	59		30=	30	27.2292	0.3025	Pentacosane	230666	000629-99-2	64		6=	6
	56=	56	16.9553	0.0339	trans-.alpha.-Bergamotene	74720	013474-59-4	99			56=	56	23.9835	0.479	Phenylethyl Alcohol	11048	000060-12-8	55						0.276133						3=	3	6.032	0.1518	Propanoic acid, butyl ester	15028	000590-01-2	53											5=	5
	63=	63	16.9622	0.1192	trans-.alpha.-Bergamotene	74720	013474-59-4	99													25=	25	13.413	2.2611	Octanoic acid, ethyl ester	44724	000106-32-1	98											68=	68	21.3302	0.203	Oxime-, methoxy-phenyl-_	27736	1000222-86-6	68
											10=	10	9.052	0.5396	p-Cymene	16490	000099-87-6	81			10=	10	13.413	0.4454	Octanoic acid, ethyl ester	44724	000106-32-1	91		101=	101	31.6536	0.0175	Phenol, 2,6-bis(1,1-dimethylethyl)-	76969	000128-39-2	60		26=	26	21.3301	0.6379	Oxime-, methoxy-phenyl-_	27736	1000222-86-6	74		31=	31
	35=	35	12.559	0.0328	Tetradecane	69187	000629-59-4	97			8=	8	9.052	0.4022	p-Cymene	16492	000099-87-6	93												98=	98	31.6537	0.0295	Phenol, 2,6-bis(1,1-dimethylethyl)-	76977	000128-39-2	64		21=	21	21.3301	0.871	Oxime-, methoxy-phenyl-_	27736	1000222-86-6	83		26=	26
	33=	33	12.5592	0.0316	Tetradecane	69187	000629-59-4	96			11=	11	9.0522	0.8643	p-Cymene	16492	000099-87-6	95			20=	20	12.2769	0.6193	Nonanal	22212	000124-19-6	55														0.570633
	35=	35	12.559	0.022	Tetradecane	69187	000629-59-4	95													8=	8	12.284	0.3058	Nonanal	22211	000124-19-6	87		59=	59	21.3302	0.015	Oxime-, methoxy-phenyl-_	27736	1000222-86-6	68		69=	69	21.9017	0.5445	Octadecane	127051	000593-45-3	97		8=	8
											39=	39	21.3231	0.4608	Oxime-, methoxy-phenyl-_	27736	1000222-86-6	46			7=	7	12.284	0.6211	Nonanal	22212	000124-19-6	64		61=	61	21.3302	0.0144	Oxime-, methoxy-phenyl-_	27736	1000222-86-6	74		27=	27	21.9017	0.8704	Octadecane	127051	000593-45-3	94		4=	4
	95=	95	23.1718	0.0075	Propanoic acid, 2-methyl-, 3-hydroxy-2,2,4-trimethylpentyl ester	86909	000077-68-9	58			47=	47	21.3233	0.271	Oxime-, methoxy-phenyl-_	27736	1000222-86-6	43						0.5154									0.0147				98		22=	22	21.9017	0.9517	Octadecane	127051	000593-45-3	96
	88=	88	23.1791	0.0095	Propanoic acid, 2-methyl-, 3-hydroxy-2,2,4-trimethylpentyl ester	86909	000077-68-9	86						0.3659							43=	43	20.1518	0.8913	Naphthalene	13326	000091-20-3	94		74=	74	22.0712	0.3927	Octanoic acid, hexyl ester	100070	001117-55-1	99					0.788867						45=	45
	100=	100	23.1718	0.0123	Propanoic acid, 2-methyl-, 3-hydroxy-2,2,4-trimethylpentyl ester	86909	000077-68-9	87			13=	13	11.5006	0.4463	o-Cymene	16488	000527-84-4	74			16=	16	20.1589	0.9349	Naphthalene	13326	000091-20-3	95		62=	62	22.0711	0.4251	Octanoic acid, hexyl ester	100070	001117-55-1	99		44=	44	31.4631	2.9673	Octacosane	261911	000630-02-4	95		41=	41
											20=	20	11.5008	0.7286	o-Cymene	16494	000527-84-4	93			15=	15	20.1519	1.9956	Naphthalene	13326	000091-20-3	93		65=	65	22.0641	0.2843	Octanoic acid, hexyl ester	100070	001117-55-1	87		16=	16	18.3382	0.5048	Octacosane	261911	000630-02-4	87
	105=	105	25.8532	0.0159	Phenol	2874	000108-95-2	90																1.27393																								11=	11
	99=	99	25.8534	0.0145	Phenol	2874	000108-95-2	90			28=	28	16.3624	0.6752	Octadecane, 1-chloro-	163622	003386-33-2	30			11=	11	8.2971	3.6891	Hexanoic acid, ethyl ester	23317	000123-66-0	98		35=	35	13.413	0.0251	Octanoic acid, ethyl ester	44724	000106-32-1	98		27=	27	12.2839	0.9742	Nonanal	22212	000124-19-6	72		17=	17
	117=	117	25.8532	0.0075	Phenol	2872	000108-95-2	81			33=	33	21.8805	0.3681	Octadecane	127048	000593-45-3	64			4=	4	8.2901	0.8367	Hexanoic acid, ethyl ester	23317	000123-66-0	80		30=	30	13.4129	0.0393	Octanoic acid, ethyl ester	44724	000106-32-1			12=	12	12.2839	0.7562	Nonanal	22212	000124-19-6	87
											48=	48	21.8737	0.222	Octadecane	127048	000593-45-3	83																					7=	7	12.2838	0.7543	Nonanal	22211	000124-19-6	47		46=	46
	51=	51	15.318	0.0121	Pentasiloxane, dodecamethyl-	254828	000141-63-9	50						0.421767							35=	35	17.4563	0.2273	Hexadecane	98285	000544-76-3	96		118=	118	32.2959	0.0172	Octadecane, 1-(ethenyloxy)-	172461	000930-02-9	95					0.828233						42=	42
	48=	48	15.3183	0.0096	Pentasiloxane, dodecamethyl-	254828	000141-63-9	50			17=	17	12.2698	1.17	Nonanal	22212	000124-19-6	74			14=	14	17.4492	0.4297	Hexadecane	98285	000544-76-3	96		104=	104	32.8109	0.0044	Octadecane, 1-(ethenyloxy)-	172461	000930-02-9	93		65=	65	20.1518	1.9925	Naphthalene	13326	000091-20-3	95
	54=	54	15.318	0.0099	Pentasiloxane, dodecamethyl-	254828	000141-63-9	50			14=	14	12.2697	1.0005	Nonanal	22211	000124-19-6	87			13=	13	17.4493	0.8789	Hexadecane	98286	000544-76-3	93					0.0108						24=	24	20.1517	3.3414	Naphthalene	13326	000091-20-3	95		50=	50
											21=	21	12.2699	1.0696	Nonanal	22212	000124-19-6	90						0.511967						61=	61	21.9017	0.0303	Octadecane	127048	000593-45-3	60		19=	19	20.1517	3.506	Naphthalene	13326	000091-20-3	93		53=	53
	15=	15	9.0661	0.036	p-Cymene	16491	000099-87-6	94						1.08003							42=	42	19.7284	0.0995	Heptadecane	112531	000629-78-7	90		64=	64	21.9018	0.0291	Octadecane	127048	000593-45-3	74					2.94663
	15=	15	9.0734	0.0334	p-Cymene	16492	000099-87-6	95			42=	42	22.5015	0.6226	Naphthalene, 2-methyl-	21441	000091-57-6	94			15=	15	19.7284	0.2384	Heptadecane	112530	000629-78-7	90											54=	54	17.4492	1.1374	Hexadecane	98285	000544-76-3	97		22=	22
	15=	15	9.0802	0.0579	p-Cymene	16492	000099-87-6	95			34=	34	22.5014	0.6716	Naphthalene, 2-methyl-	21441	000091-57-6	93			14=	14	19.7285	0.5094	Heptadecane	112530	000629-78-7	98		28=	28	12.284	0.0386	Nonanal	22212	000124-19-6	87		21=	21	17.4491	0.9149	Hexadecane	98285	000544-76-3	93		19=	19
														0.6471										0.282433						24=	24	12.2839	0.029	Nonanal	22212	000124-19-6	90		15=	15	17.4491	1.2662	Hexadecane	98285	000544-76-3	98
	86=	86	22.5087	0.0091	Naphthalene, 2-methyl-	21434	000091-57-6	81			38=	38	20.1376	4.4725	Naphthalene	13326	000091-20-3	95			10=	10	7.288	3.6454	D-Limonene	17468	005989-27-5	99		26=	26	12.2839	0.059	Nonanal	22212	000124-19-6	86					1.10617						47=	47
	97=	97	22.5014	0.011	Naphthalene, 2-methyl-	21441	000091-57-6	87			30=	30	20.1376	4.5747	Naphthalene	13326	000091-20-3	95			2=	2	7.2881	1.0844	D-Limonene	17468	005989-27-5	99					0.0422						62=	62	19.7284	0.4302	Heptadecane	112530	000629-78-7	95		43=	43
											45=	45	20.1378	3.6786	Naphthalene	13326	000091-20-3	95			2=	2	7.2881	1.9173	D-Limonene	17468	005989-27-5	99		76=	76	22.5228	0.0162	Naphthalene, 1-methyl-	21433	000090-12-0	93		23=	23	19.7283	0.6859	Heptadecane	112530	000629-78-7	96
	88=	88	20.7585	0.0809	Naphthalene, 1,2,3,5,6,8a-hexahydro-4,7-dimethyl-1-(1-methylethyl)-, (1S-cis)-	74887	000483-76-1	98						4.24193										2.2157						64=	64	22.5227	0.018	Naphthalene, 1-methyl-	21438	000090-12-0	87		18=	18	19.7283	0.8777	Heptadecane	112530	000629-78-7	95		42=	42
	89=	89	20.7585	0.0908	Naphthalene, 1,2,3,5,6,8a-hexahydro-4,7-dimethyl-1-(1-methylethyl)-, (1S-cis)-	74887	000483-76-1	98			31=	31	17.4209	1.4351	Hexadecane	98285	000544-76-3	98			3=	3	8.2124	0.1872	Cyclopentanol, 1-methyl-	4319	001462-03-9	64					0.0171									0.6646						38=	38
											23=	23	17.4279	1.5099	Hexadecane	98285	000544-76-3	98			3=	3	8.2054	0.7016	Cyclopentanol, 1-methyl-	4319	001462-03-9	83		64=	64	20.1519	0.1211	Naphthalene	13326	000091-20-3	95		30=	30	23.5176	0.4433	Heptacosane	252900	000593-49-7	86
	62=	62	17.3291	0.0394	Naphthalene, 1,2,3,5,6,7,8,8a-octahydro-1,8a-dimethyl-7-(1-methylethenyl)-, [1S-(1.alpha.,7.alpha.,8a.alpha.)]-	74992	010219-75-7	84			37=	37	17.4211	1.2065	Hexadecane	98286	000544-76-3	96												55=	55	20.1517	0.0947	Naphthalene	13326	000091-20-3	94		17=	17	19.4531	0.6047	Heptacosane	252900	000593-49-7	72		1=	1
	83=	83	19.6859	0.0223	Naphthalene, 1,2,3,5,6,7,8,8a-octahydro-1,8a-dimethyl-7-(1-methylethenyl)-, [1S-(1.alpha.,7.alpha.,8a.alpha.)]-	74992	010219-75-7	99						1.38383							34=	34	16.8847	6.6551	Acetic acid, nonyl ester	57278	000143-13-5	91		57=	57	20.1518	0.1595	Naphthalene	13326	000091-20-3	94											1=	1
											36=	36	19.7001	0.9066	Heptadecane	112530	000629-78-7	96			13=	13	16.8777	19.9365	Acetic acid, nonyl ester	57278	000143-13-5	91					0.1251						42=	42	14.9724	1.0664	Hentriacontane	280994	000630-04-6	49
	2=	2	4.6559	0.0935	Hexanal	4191	000066-25-1	80			28=	28	19.7001	1.0011	Heptadecane	112529	000629-78-7	96			12=	12	16.8777	31.7145	Acetic acid, nonyl ester	57278	000143-13-5	91		55=	55	17.8515	0.0881	Hexyl tiglate	55296	016930-96-4	97		28=	28	25.6345	2.1817	Hentriacontane	280994	000630-04-6	50		34=	34
	2=	2	4.6914	0.1614	Hexanal	4191	000066-25-1	86			43=	43	19.7074	0.7645	Heptadecane	112528	000629-78-7	96						19.4354						48=	48	17.8514	0.0743	Hexyl tiglate	55296	016930-96-4	96											29=	29
	2=	2	4.6841	0.0876	Hexanal	4191	000066-25-1	80						0.890733							13=	13	9.2779	1.6858	Acetic acid, hexyl ester	23289	000142-92-7	90		50=	50	17.8514	0.1069	Hexyl tiglate	55296	016930-96-4	95		35=	35	13.8998	0.4834	Heneicosane, 11-(1-ethylpropyl)-	242245	055282-11-6	58
											53=	53	31.5125	0.3761	Fluorene	39702	000086-73-7	62			5=	5	9.2709	0.5192	Acetic acid, hexyl ester	23289	000142-92-7	72											39=	39	31.463	3.8882	Heneicosane, 11-(1-ethylpropyl)-	242245	055282-11-6	91		40=	40
	64=	64	17.4208	0.0261	Hexadecane	98286	000544-76-3	96			46=	46	31.4983	0.5423	Fluorene	39701	000086-73-7	76			4=	4	9.278	1.2073	Acetic acid, hexyl ester	23289	000142-92-7	64		17=	17	10.4635	0.4313	Hexanoic acid, propyl ester	33921	000626-77-7	90											35=	35
	59=	59	17.4281	0.026	Hexadecane	98283	000544-76-3	94			63=	63	31.5127	0.2464	Fluorene	39704	000086-73-7	70												15=	15	10.4633	0.471	Hexanoic acid, propyl ester	33921	000626-77-7	90		84=	84	27.8785	0.4862	Heneicosane	172488	000629-94-7	95
	66=	66	17.4279	0.0471	Hexadecane	98286	000544-76-3	95													59=	59	28.4289	0.7756	2,6-Diisopropylnaphthalene	83534	024157-81-1	97		18=	18	10.4634	0.1374	Hexanoic acid, propyl ester	33922	000626-77-7	78		36=	36	27.8785	0.6627	Heneicosane	172485	000629-94-7	91		36=	36
				0.0330667							2=	2	5.5662	0.7929	Ethylbenzene	5645	000100-41-4	46			25=	25	28.7041	1.4434	2,6-Diisopropylnaphthalene	83534	024157-81-1	97											31=	31	27.8784	0.8378	Heneicosane	172488	000629-94-7	95		55=	55
	111=	111	31.5054	0.0047	Fluorene	39701	000086-73-7	60			3=	3	5.5734	0.877	Ethylbenzene	5646	000100-41-4	90			22=	22	28.429	2.8555	2,6-Diisopropylnaphthalene	83534	024157-81-1	94		6=	6	7.1398	0.1051	Hexanoic acid, methyl ester	15033	000106-70-7	59
	103=	103	31.5056	0.0047	Fluorene	39702	000086-73-7	76																1.6915						6=	6	7.0975	0.1104	Hexanoic acid, methyl ester	15032	000106-70-7	72		28=	28	22.2263	1.2389	Ethanone, 1-(4-ethylphenyl)-	25315	000937-30-4	93		58=	58
	127=	127	31.5054	0.0053	Fluorene	39701	000086-73-7	58			6=	6	7.2739	10.5574	D-Limonene	17468	005989-27-5	99			47=	47	21.803	0.3375	1-Tetradecyne	65087	000765-10-6	72											23=	23	22.2192	0.6754	Ethanone, 1-(4-ethylphenyl)-	25315	000937-30-4	81		60=	60
											5=	5	7.2738	10.3018	D-Limonene	17468	005989-27-5	99			20=	20	21.803	0.174	1-Tetradecyne	65087	000765-10-6	58		53=	53	17.661	4.9303	Hexanoic acid, hexyl ester	70726	006378-65-0	90
	9=	9	7.2879	3.354	D-Limonene	17468	005989-27-5	99			8=	8	7.274	20.6327	D-Limonene	17468	005989-27-5	99												46=	46	17.6538	5.1893	Hexanoic acid, hexyl ester	70713	006378-65-0	95		71=	71	23.5177	2.8862	Eicosane	157074	000112-95-8	72		4=	4
	7=	7	7.3022	3.5737	D-Limonene	17468	005989-27-5	99						13.8306							29=	29	14.8595	1.1111	1-Hexanol, 2-ethyl-	15242	000104-76-7	83		48=	48	17.6538	5.2885	Hexanoic acid, hexyl ester	70719	006378-65-0	90		34=	34	25.9662	0.9658	Eicosane	157074	000112-95-8	98		3=	3
	8=	8	7.3161	4.7901	D-Limonene	17468	005989-27-5	99			9=	9	8.1841	0.7364	Cyclopentanol, 1-methyl-	4330	001462-03-9	58			11=	11	14.8596	0.6935	1-Hexanol, 2-ethyl-	15251	000104-76-7	72											29=	29	25.9661	4.3104	Eicosane	157074	000112-95-8	98
				3.90593							6=	6	8.1841	0.9746	Cyclopentanol, 1-methyl-	4319	001462-03-9	81			10=	10	14.8596	1.6767	1-Hexanol, 2-ethyl-	15242	000104-76-7	78		11=	11	8.2829	1.3449	Hexanoic acid, ethyl ester	23318	000123-66-0	95											39=	39
	17=	17	9.4048	0.0613	Cyclohexene, 1-methyl-4-(1-methylethylidene)-	17663	000586-62-9	98																1.16043						12=	12	8.2759	0.5774	Hexanoic acid, ethyl ester	23318	000123-66-0	93		96=	96	31.5901	1.4937	Dotriacontane, 1-iodo-	302372	1000406-32-4	76		56=	56
	6=	6	6.8506	0.1346	Cyclohexene, 1-methyl-4-(1-methylethylidene)-	17655	000586-62-9	95			49=	49	25.2464	0.3698	Cyclohexa-2,5-diene-1,4-dione, 2-methyl-5-(4-morpholinyl)-	77737	002158-89-6	43			17=	17	11.4231	0.294	1-Hexanol	4894	000111-27-3	78											22=	22	19.4602	0.5334	Dotriacontane, 1-iodo-	302372	1000406-32-4	86
	17=	17	9.4189	0.0806	Cyclohexene, 1-methyl-4-(1-methylethylidene)-	17663	000586-62-9	98			40=	40	23.9903	0.5956	Cyclohexa-2,5-diene-1,4-dione, 2-methyl-5-(4-morpholinyl)-	77737	002158-89-6	27			6=	6	11.4231	2.859	1-Hexanol	4893	000111-27-3	83		32=	32	12.8767	4.033	Hexanoic acid, butyl ester	44712	000626-82-4	90											61=	61
																														27=	27	12.8696	4.2776	Hexanoic acid, butyl ester	44712	000626-82-4	90		3=	3	4.9523	0.9895	Dodecyl nonyl ether	190192	1000406-37-5	86		64=	64
	47=	47	14.6336	0.6109	Copaene	74562	003856-25-5	99			51=	51	27.8926	0.5773	Cedrol	93688	000077-53-2	76			52=	52	23.6729	0.339	1,4-Methanobenzocyclodecene, 1,2,3,4,4a,5,8,9,12,12a-decahydro-	72784	074708-73-9	70		29=	29	12.8696	3.9391	Hexanoic acid, butyl ester	44712	000626-82-4	90		17=	17	14.9865	0.3449	Dodecyl nonyl ether	190192	1000406-37-5	72
	44=	44	14.6409	0.5332	Copaene	74562	003856-25-5	99			44=	44	27.8855	0.6588	Cedrol	93688	000077-53-2	60			21=	21	23.673	0.5216	1,4-Methanobenzocyclodecene, 1,2,3,4,4a,5,8,9,12,12a-decahydro-	72785	074708-73-9	60																				9=	9
	50=	50	14.6406	0.729	Copaene	74562	003856-25-5	99			60=	60	27.8857	0.421	Cedrol	93689	000077-53-2	58			20=	20	23.673	1.4553	1,4-Methanobenzocyclodecene, 1,2,3,4,4a,5,8,9,12,12a-decahydro-	72783	074708-73-9	46		36=	36	13.9987	0.2361	Hexanoic acid, 2-methylbutyl ester	57345	002601-13-0	91		94=	94	30.9762	0.3745	Dodecane, 1-iodo-	171346	004292-19-7	38		7=	7
																								0.771967						31=	31	13.9986	0.2116	Hexanoic acid, 2-methylbutyl ester	57342	002601-13-0	91		8=	8	10.0047	0.6067	Dodecane, 1-iodo-	171346	004292-19-7	64
	76=	76	19.1497	0.1609	cis-.beta.-Farnesene	74691	028973-97-9	95			52=	52	29.0075	0.3265	Benzoic acid, 2-ethylhexyl ester	105882	005444-75-7	50			66=	66	30.1436	0.1445	1,3-di-iso-propylnaphthalene	83539	1000374-05-2	93		32=	32	13.9986	0.2979	Hexanoic acid, 2-methylbutyl ester	57346	002601-13-0	91											66=	66
	69=	69	18.8747	0.081	cis-.beta.-Farnesene	74691	028973-97-9	95			45=	45	29.0145	0.342	Benzoic acid, 2-ethylhexyl ester	105878	005444-75-7	38			24=	24	28.429	0.9222	1,3-di-iso-propylnaphthalene	83539	1000374-05-2	93											87=	87	29.7061	1.2113	Docosane	187752	000629-97-0	99		14=	14
	78=	78	19.1497	0.1471	cis-.beta.-Farnesene	74695	028973-97-9	96			61=	61	29.0077	0.1894	Benzoic acid, 2-ethylhexyl ester	105882	005444-75-7	38												60=	60	19.0017	0.0151	Hexanoic acid, 2-hexenyl ester, (E)-	68856	053398-86-0	59		39=	39	29.7061	2.1026	Docosane	187752	000629-97-0	98
																					45=	45	20.7304	63.9306	.alpha.-Farnesene	74665	000502-61-4	91		52=	52	19.0016	0.0135	Hexanoic acid, 2-hexenyl ester, (E)-	68856	053398-86-0	72											5=	5
	109=	109	27.8854	0.0041	Cedrol	93688	000077-53-2	45			20=	20	13.1589	0.9788	Benzene, 1,2,3,5-tetramethyl-	16558	000527-53-7	95			18=	18	20.7093	28.7975	.alpha.-Farnesene	74665	000502-61-4	91		54=	54	19.0016	0.0094	Hexanoic acid, 2-hexenyl ester, (E)-	68855	053398-86-0	64		8=	8	7.288	5.651	D-Limonene	17468	005989-27-5	99		7=	7
	101=	101	27.8857	0.0052	Cedrol	93688	000077-53-2	53			16=	16	12.8907	0.409	Benzene, 1,2,3,5-tetramethyl-	16562	000527-53-7	70			16=	16	20.7093	37.9503	.alpha.-Farnesene	74665	000502-61-4	91											6=	6	7.288	12.4855	D-Limonene	17468	005989-27-5	99
	122=	122	27.8854	0.0072	Cedrol	93690	000077-53-2	49			23=	23	12.898	0.4732	Benzene, 1,2,3,5-tetramethyl-	16562	000527-53-7	94												52=	52	17.4916	0.0374	Hexadecane	98285	000544-76-3	96		3=	3	7.2879	10.3187	D-Limonene	17468	005989-27-5	99		20=	20
																					30=	30	15.0571	1.8196	(+)-2-Bornanone	28038	000464-49-3	98		45=	45	17.4774	0.052	Hexadecane	98285	000544-76-3	97					9.48507						22=	22
	101=	101	25.2464	0.0572	Caryophyllene oxide	91340	001139-30-6	95			17=	17	13.1518	0.5937	Benzene, 1,2,3,4-tetramethyl-	16555	000488-23-3	93			12=	12	15.0571	1.189	(+)-2-Bornanone	28038	000464-49-3	98					0.0447						4=	4	5.8838	0.9523	Benzene, 1,3-dimethyl-	5658	000108-38-3	95
	95=	95	25.2466	0.0379	Caryophyllene oxide	91340	001139-30-6	76			24=	24	13.159	0.8199	Benzene, 1,2,3,4-tetramethyl-	16560	000488-23-3	95			11=	11	15.0572	2.9466	(+)-2-Bornanone	28038	000464-49-3	98		62=	62	19.7496	0.0167	Heptadecane	112530	000629-78-7	95		2=	2	5.7426	2.8273	Benzene, 1,3-dimethyl-	5660	000108-38-3	94
	113=	113	25.2464	0.0556	Caryophyllene oxide	91338	001139-30-6	87																1.98507						53=	53	19.7425	0.0191	Heptadecane	112530	000629-78-7	93											24=	24
											54=	54	32.9661	0.9851	Anthracene	50225	000120-12-7	93												55=	55	19.7355	0.0259	Heptadecane	112529	000629-78-7	94		14=	14	12.9119	1.0471	Benzene, 1,2,4,5-tetramethyl-	16557	000095-93-2	90		21=	21
	61=	61	17.1174	11.7881	Caryophyllene	74603	000087-44-5	99			64=	64	32.9522	1.5127	Anthracene	50225	000120-12-7	95															0.0205667						31=	31	12.9049	0.8936	Benzene, 1,2,3,4-tetramethyl-	16555	000488-23-3	55
	57=	57	17.1177	12.0001	Caryophyllene	74603	000087-44-5	99																						72=	72	23.9692	0.0338	Glycine, N-[(phenylmethoxy)carbonyl]-	79778	001138-80-3	46					0.97035						14=	14
	64=	64	17.1386	11.2177	Caryophyllene	74603	000087-44-5	99			29=	29	16.8635	36.6488	Acetic acid, nonyl ester	57278	000143-13-5	91												85=	85	27.8009	0.0462	Glycine, N-[(phenylmethoxy)carbonyl]-	79777	001138-80-3	43		52=	52	16.8847	17.2324	Acetic acid, nonyl ester	57278	000143-13-5	91		12=	12
											21=	21	16.8634	42.8834	Acetic acid, nonyl ester	57278	000143-13-5	91																					20=	20	16.8776	30.4608	Acetic acid, nonyl ester	57278	000143-13-5	91
	1=	1	4.3454	0.0974	Camphene	17452	000079-92-5	97			35=	35	16.8636	27.9429	Acetic acid, nonyl ester	57278	000143-13-5	91												86=	86	24.5621	0.0125	Furan, 3-(4,8-dimethyl-3,7-nonadienyl)-, (E)-	89218	023262-34-2	64		14=	14	16.8846	35.9973	Acetic acid, nonyl ester	57278	000143-13-5	91		33=	33
	1=	1	4.3668	0.2023	Camphene	17452	000079-92-5	96						35.825																74=	74	24.569	0.0176	Furan, 3-(4,8-dimethyl-3,7-nonadienyl)-, (E)-	89217	023262-34-2	87					27.8968						28=	28
	1=	1	4.3736	0.1734	Camphene	17452	000079-92-5	97			23=	23	14.8453	4.2334	1-Hexanol, 2-ethyl-	15242	000104-76-7	83												77=	77	24.562	0.0223	Furan, 3-(4,8-dimethyl-3,7-nonadienyl)-, (E)-	89217	023262-34-2	59		19=	19	15.4945	0.6996	2-Benzo[1,3]dioxol-5-yl-8-methoxy-3-nitro-2H-chromene	205358	1000275-63-1	35
											18=	18	14.8453	4.7734	1-Hexanol, 2-ethyl-	15251	000104-76-7	78																					12=	12	15.4945	0.7093	2-Benzo[1,3]dioxol-5-yl-8-methoxy-3-nitro-2H-chromene	205358	1000275-63-1	38		60=	60
	5=	5	5.1639	2.8211	Bicyclo[3.1.1]heptane, 6,6-dimethyl-2-methylene-, (1S)-	17719	018172-67-3	95			29=	29	14.8455	5.1428	1-Hexanol, 2-ethyl-	15249	000104-76-7	90												92=	92	25.6981	0.159	Eicosane	157074	000112-95-8	81											61=	61
	3=	3	5.1783	7.3341	Bicyclo[3.1.1]heptane, 6,6-dimethyl-2-methylene-, (1S)-	17719	018172-67-3	95						4.71653																100=	100	31.4561	0.0306	Eicosane	157074	000112-95-8	50		86=	86	28.7041	2.1421	2,6-Diisopropylnaphthalene	83534	024157-81-1	97
	3=	3	5.1921	5.5235	Bicyclo[3.1.1]heptane, 6,6-dimethyl-2-methylene-, (1S)-	17719	018172-67-3	94			26=	26	18.691	0.4135	1-Benzenesulfonyl-1H-pyrrole	77572	016851-82-4	50												47=	47	17.4633	0.0649	Eicosane	157074	000112-95-8	98		38=	38	28.704	3.3001	2,6-Diisopropylnaphthalene	83534	024157-81-1	98		69=	69
											41=	41	18.6912	0.3543	1-Benzenesulfonyl-1H-pyrrole	77573	016851-82-4	53																					33=	33	28.704	3.2071	2,6-Diisopropylnaphthalene	83534	024157-81-1	97		75=	75
	36=	36	12.6931	0.0295	Bicyclo[3.1.0]hexane, 6-methylene-	2915	054211-16-4	42																						9=	9	7.5139	0.0508	Dodecane	43301	000112-40-3	95					2.8831
	36=	36	12.7001	0.0328	Bicyclo[3.1.0]hexane, 6-methylene-	2915	054211-16-4	50			46=	46	23.6517	1.9674	1,4-Methanobenzocyclodecene, 1,2,3,4,4a,5,8,9,12,12a-decahydro-	72785	074708-73-9	64												8=	8	7.5138	0.0791	Dodecane	43301	000112-40-3	96		97=	97	31.6466	1.1907	2,4-Di-tert-butylphenol	76949	000096-76-4	83		43=	43
											39=	39	23.6516	2.0751	1,4-Methanobenzocyclodecene, 1,2,3,4,4a,5,8,9,12,12a-decahydro-	72785	074708-73-9	87																					46=	46	31.6466	1.1531	2,4-Di-tert-butylphenol	76946	000096-76-4	87		39=	39
	6=	6	5.4814	0.2971	Bicyclo[3.1.0]hexane, 4-methylene-1-(1-methylethyl)-	17699	003387-41-5	96			54=	54	23.4261	1.5571	1,4-Methanobenzocyclodecene, 1,2,3,4,4a,5,8,9,12,12a-decahydro-	72783	074708-73-9	41												8=	8	7.2881	0.3337	D-Limonene	17468	005989-27-5	99		41=	41	31.6465	1.6644	2,4-Di-tert-butylphenol	76949	000096-76-4	96
	4=	4	5.4887	0.7176	Bicyclo[3.1.0]hexane, 4-methylene-1-(1-methylethyl)-	17699	003387-41-5	96						1.86653																7=	7	7.288	0.1222	D-Limonene	17468	005989-27-5	99											28=	28
	4=	4	5.4956	0.5816	Bicyclo[3.1.0]hexane, 4-methylene-1-(1-methylethyl)-	17699	003387-41-5	96			7=	7	8.4663	0.3309	.gamma.-Terpinene	17501	000099-85-4	64												7=	7	7.288	0.345	D-Limonene	17468	005989-27-5	99		1=	1	4.6913	0.4838	1-Octanol, 2-butyl-	57588	003913-02-8	52		24=	24
											10=	10	8.4665	0.9231	.gamma.-Terpinene	17498	000099-85-4	89															0.266967						9=	9	10.5057	0.5527	1-Octanol, 2-butyl-	57590	003913-02-8	72
	10=	10	7.4855	2.814	Bicyclo[3.1.0]hex-2-ene, 4-methyl-1-(1-methylethyl)-	17705	028634-89-1	91																						54=	54	17.7315	1.7971	Butyl caprylate	70686	000589-75-3	96											59=	59
	8=	8	7.4928	2.7238	Bicyclo[3.1.0]hex-2-ene, 4-methyl-1-(1-methylethyl)-	17705	028634-89-1	91			32=	32	18.0066	0.2763	(2R,3R,4aR,5S,8aS)-2-Hydroxy-4a,5-dimethyl-3-(prop-1-en-2-yl)octahydronaphthalen-1(2H)-one	108079	066884-74-0	47												47=	47	17.7314	1.7627	Butyl caprylate	70686	000589-75-3	96		41=	41	14.8595	2.4067	1-Hexanol, 2-ethyl-	15248	000104-76-7	78		68=	68
											24=	24	17.9924	0.4327	(2R,3R,4aR,5S,8aS)-2-Hydroxy-4a,5-dimethyl-3-(prop-1-en-2-yl)octahydronaphthalen-1(2H)-one	108079	066884-74-0	38												49=	49	17.7244	1.4959	Butyl caprylate	70686	000589-75-3	96		16=	16	14.8595	1.8046	1-Hexanol, 2-ethyl-	15242	000104-76-7	78
	71=	71	18.3805	0.0727	Bicyclo[2.2.1]heptane, 2-methyl-3-methylene-2-(4-methyl-3-pentenyl)-, (1S-exo)-	74898	000511-59-1	96			38=	38	17.9927	0.3011	(2R,3R,4aR,5S,8aS)-2-Hydroxy-4a,5-dimethyl-3-(prop-1-en-2-yl)octahydronaphthalen-1(2H)-one	108079	066884-74-0	35																					9=	9	14.8594	1.8868	1-Hexanol, 2-ethyl-	15242	000104-76-7	78		51=	51
	63=	63	18.035	0.0301	Bicyclo[2.2.1]heptane, 2-methyl-3-methylene-2-(4-methyl-3-pentenyl)-, (1S-exo)-	74899	000511-59-1	43																						75=	75	22.2335	0.0619	Butyl caprate	100031	030673-36-0	95					2.0327						46=	46
	73=	73	18.3805	0.0639	Bicyclo[2.2.1]heptane, 2-methyl-3-methylene-2-(4-methyl-3-pentenyl)-, (1S-exo)-	74894	000511-59-1	96			24=	24	15.0359	8.2636	(+)-2-Bornanone	28036	000464-49-3	98												63=	63	22.2263	0.0649	Butyl caprate	100034	030673-36-0	94		93=	93	30.6446	0.2019	1-Chloroeicosane	194428	042217-02-7	41
											19=	19	15.0358	7.6483	(+)-2-Bornanone	28038	000464-49-3	98																					47=	47	32.9943	0.5944	1-Chloroeicosane	194428	042217-02-7	47		29=	29
	68=	68	18.0347	0.0253	Bicyclo[2.2.1]heptane, 2-methyl-3-methylene-2-(4-methyl-3-pentenyl)-, (1S-endo)-	74903	025532-78-9	95			30=	30	15.036	9.4157	(+)-2-Bornanone	28036	000464-49-3	98												12=	12	8.2477	1.277	Butyl 2-methylbutanoate	33894	015706-73-7	90		45=	45	33.3753	0.1723	1-Chloroeicosane	194428	042217-02-7	42		25=	25
	70=	70	18.0347	0.0266	Bicyclo[2.2.1]heptane, 2-methyl-3-methylene-2-(4-methyl-3-pentenyl)-, (1S-endo)-	74901	025532-78-9	97						8.44253																11=	11	8.2477	0.3701	Butyl 2-methylbutanoate	33894	015706-73-7	90
																																							85=	85	28.4359	0.5287	1,7-di-iso-propylnaphthalene	83541	1000374-06-1	93
	96=	96	23.2847	0.0392	Benzyl alcohol	5969	000100-51-6	97																						33=	33	12.9402	1.6716	Butanoic acid, hexyl ester	44721	002639-63-6	91		38=	38	30.1294	0.707	1,7-di-iso-propylnaphthalene	83541	1000374-06-1	96
	89=	89	23.2849	0.0173	Benzyl alcohol	5971	000100-51-6	96																						28=	28	12.9331	1.1995	Butanoic acid, hexyl ester	44721	002639-63-6	91
	101=	101	23.2776	0.0124	Benzyl alcohol	5970	000100-51-6	98																						30=	30	12.9331	0.959	Butanoic acid, hexyl ester	44721	002639-63-6	91		72=	72	23.6658	1.3737	1,4-Methanobenzocyclodecene, 1,2,3,4,4a,5,8,9,12,12a-decahydro-	72785	074708-73-9	64
																																							31=	31	23.6729	1.5822	1,4-Methanobenzocyclodecene, 1,2,3,4,4a,5,8,9,12,12a-decahydro-	72783	074708-73-9	64
	16=	16	9.2849	0.0044	Benzene, 1-ethyl-3-methyl-	10482	000620-14-4	53																						11=	11	7.902	1.6724	Butanoic acid, butyl ester	23310	000109-21-7	86		26=	26	23.6728	1.9651	1,4-Methanobenzocyclodecene, 1,2,3,4,4a,5,8,9,12,12a-decahydro-	72785	074708-73-9	84
	16=	16	9.2851	0.0073	Benzene, 1-ethyl-3-methyl-	10484	000620-14-4	76																						10=	10	7.9019	1.3499	Butanoic acid, butyl ester	23310	000109-21-7	86					1.64033
																														10=	10	7.9019	0.9265	Butanoic acid, butyl ester	23313	000109-21-7	83		89=	89	29.8966	0.6048	1,3-di-iso-propylnaphthalene	83539	1000374-05-2	96
	49=	49	15.5441	0.0095	Benzene, 1,3-dichloro-5-methyl-	35067	025186-47-4	96																															37=	37	28.4289	1.6432	1,3-di-iso-propylnaphthalene	83539	1000374-05-2	95
	55=	55	15.5509	0.0192	Benzene, 1,3-dichloro-5-methyl-	35067	025186-47-4	95																						13=	13	9.0945	0.1165	Butanoic acid, 2-methylbutyl ester	33988	051115-64-1	72		32=	32	28.4359	1.9102	1,3-di-iso-propylnaphthalene	83539	1000374-05-2	95
																														12=	12	9.0944	0.0713	Butanoic acid, 2-methylbutyl ester	33987	051115-64-1	78
	38=	38	13.1517	0.0355	Benzene, 1,2,4,5-tetramethyl-	16564	000095-93-2	97																						14=	14	9.0945	0.0871	Butanoic acid, 2-methylbutyl ester	33987	051115-64-1	72
	28=	28	11.6419	0.0971	Benzene, 1,2,4,5-tetramethyl-	16563	000095-93-2	38
																														19=	19	10.7034	0.0709	Butanoic acid, 2-methyl-, pentyl ester	44822	068039-26-9	87
	27=	27	11.2889	0.0072	Benzene, 1,2,3,4-tetramethyl-	16559	000488-23-3	87																						17=	17	10.7033	0.0497	Butanoic acid, 2-methyl-, pentyl ester	44834	068039-26-9	91
	29=	29	11.5006	0.0387	Benzene, 1,2,3,4-tetramethyl-	16555	000488-23-3	87																						20=	20	10.7033	0.0668	Butanoic acid, 2-methyl-, pentyl ester	44834	068039-26-9	83
				0.02295
	54=	54	15.7414	0.0309	Benzaldehyde dimethyl acetal	29050	001125-88-8	94																						34=	34	13.2296	4.2649	Butanoic acid, 2-methyl-, hexyl ester	57360	010032-15-2	91
	51=	51	15.7417	0.0152	Benzaldehyde dimethyl acetal	29050	001125-88-8	94																						29=	29	13.2224	3.3344	Butanoic acid, 2-methyl-, hexyl ester	57360	010032-15-2	91
																														31=	31	13.2224	4.5508	Butanoic acid, 2-methyl-, hexyl ester	57360	010032-15-2	91
	47=	47	15.2407	0.0165	Benzaldehyde	5622	000100-52-7	90
	53=	53	15.2263	0.0131	Benzaldehyde	5618	000100-52-7	50																						45=	45	15.671	0.0232	Butanoic acid, 2-methyl-, heptyl ester	70792	050862-12-9	87
																														39=	39	15.6709	0.0208	Butanoic acid, 2-methyl-, heptyl ester	70798	050862-12-9	80
	82=	82	19.813	0.9042	Azulene, 1,2,3,5,6,7,8,8a-octahydro-1,4-dimethyl-7-(1-methylethenyl)-, [1S-(1.alpha.,7.alpha.,8a.beta.)]-	74972	003691-11-0	99																						40=	40	15.671	0.0321	Butanoic acid, 2-methyl-, heptyl ester	70792	050862-12-9	83
	77=	77	19.8203	1.8037	Azulene, 1,2,3,5,6,7,8,8a-octahydro-1,4-dimethyl-7-(1-methylethenyl)-, [1S-(1.alpha.,7.alpha.,8a.beta.)]-	74971	003691-11-0	99
	84=	84	19.82	0.8716	Azulene, 1,2,3,5,6,7,8,8a-octahydro-1,4-dimethyl-7-(1-methylethenyl)-, [1S-(1.alpha.,7.alpha.,8a.beta.)]-	74971	003691-11-0	99																						1=	1	4.1903	0.0345	Butanoic acid, 2-methyl-, ethyl ester	15102	007452-79-1	59
																														1=	1	4.1761	0.0685	Butanoic acid, 2-methyl-, ethyl ester	15091	007452-79-1	52
	114=	114	32.9519	0.0152	Anthracene	50225	000120-12-7	93
	104=	104	32.9451	0.0061	Anthracene	50225	000120-12-7	93																						15=	15	9.4685	0.0889	Butanoic acid, 2-methyl-, 2-methylbutyl ester	44858	002445-78-5	91
	132=	132	32.9519	0.0119	Anthracene	50225	000120-12-7	95																						16=	16	9.4614	0.074	Butanoic acid, 2-methyl-, 2-methylbutyl ester	44857	002445-78-5	90
	69=	69	18.19	0.0243	Alloaromadendrene	74666	025246-27-9	98																						56=	56	20.2505	0.3135	Bicyclo[3.1.1]hept-2-ene, 2,6-dimethyl-6-(4-methyl-3-pentenyl)-	74806	017699-05-7	96
	82=	82	19.6154	0.0451	Alloaromadendrene	74658	025246-27-9	96																						58=	58	20.2435	0.3015	Bicyclo[3.1.1]hept-2-ene, 2,6-dimethyl-6-(4-methyl-3-pentenyl)-	74806	017699-05-7	95
	59=	59	16.8704	0.5188	Acetic acid, nonyl ester	57278	000143-13-5	91																						6=	6	6.7871	0.6011	Acetic acid, pentyl ester	15010	000628-63-7	90
	55=	55	16.8707	0.5738	Acetic acid, nonyl ester	57278	000143-13-5	91																						5=	5	6.794	0.4402	Acetic acid, pentyl ester	15010	000628-63-7	83
	62=	62	16.8775	0.3748	Acetic acid, nonyl ester	57278	000143-13-5	91																						5=	5	6.787	0.6381	Acetic acid, pentyl ester	15010	000628-63-7	78
				0.489133
	58=	58	16.7646	0.0513	Acetic acid, 1,7,7-trimethyl-bicyclo[2.2.1]hept-2-yl ester	67018	092618-89-8	99																						51=	51	16.8848	0.7433	Acetic acid, nonyl ester	57278	000143-13-5	91
	54=	54	16.7648	0.0398	Acetic acid, 1,7,7-trimethyl-bicyclo[2.2.1]hept-2-yl ester	67018	092618-89-8	99																						44=	44	16.8846	1.0719	Acetic acid, nonyl ester	57278	000143-13-5	91
																														46=	46	16.8776	1.4603	Acetic acid, nonyl ester	57278	000143-13-5	91
	24=	24	10.8302	0.0054	5-Hepten-2-one, 6-methyl-	12714	000110-93-0	53																									1.09183
	24=	24	10.8302	0.0069	5-Hepten-2-one, 6-methyl-	12717	000110-93-0	96																						14=	14	9.2921	9.1539	Acetic acid, hexyl ester	23289	000142-92-7	90
																														13=	13	9.2849	7.2601	Acetic acid, hexyl ester	23289	000142-92-7	90
	22=	22	10.3715	0.046	4-Hexen-1-ol, acetate	21913	072237-36-6	86																						15=	15	9.2779	6.5449	Acetic acid, hexyl ester	23289	000142-92-7	90
	22=	22	10.3788	0.0341	4-Hexen-1-ol, acetate	21913	072237-36-6	86
																														26=	26	11.8677	0.0252	Acetic acid, heptyl ester	33901	000112-06-1	83
	102=	102	25.331	0.0075	4-Chlorobenzaldehyde hydrazone	30617	052372-80-2	43																						22=	22	11.8676	0.0224	Acetic acid, heptyl ester	33901	000112-06-1	80
	114=	114	25.3452	0.0067	4-Chlorobenzaldehyde hydrazone	30617	052372-80-2	46
																														2=	2	4.5643	4.319	Acetic acid, butyl ester	9011	000123-86-4	78
	32=	32	12.1427	0.0196	3-Hexen-1-ol, (E)-	4253	000928-97-2	96																						2=	2	4.5642	4.9379	Acetic acid, butyl ester	9005	000123-86-4	78
	30=	30	12.1429	0.0286	3-Hexen-1-ol, (E)-	4253	000928-97-2	91																						1=	1	4.5572	4.8104	Acetic acid, butyl ester	9011	000123-86-4	78
	32=	32	12.1427	0.0162	3-Hexen-1-ol, (E)-	4253	000928-97-2	95
																														27=	27	12.1288	0.0349	Acetic acid, 2-ethylhexyl ester	44763	000103-09-3	90
	102=	102	28.6689	0.0049	2-Pyridinamine, N-(4,5-dihydro-5-methyl-2-thiazolyl)-3-methyl-	77541	1000362-45-9	43																						23=	23	12.1286	0.0186	Acetic acid, 2-ethylhexyl ester	44761	000103-09-3	58
	107=	107	24.3432	0.0041	2-Pyridinamine, N-(4,5-dihydro-5-methyl-2-thiazolyl)-3-methyl-	77541	1000362-45-9	46																						25=	25	12.1287	0.0312	Acetic acid, 2-ethylhexyl ester	44763	000103-09-3	80
	23=	23	10.5197	0.0082	2-Penten-1-ol, (Z)-	1959	001576-95-0	38																						112=	112	31.3856	0.0152	7-Hydroxyfarnesen	91319	1000374-20-4	41
	23=	23	10.5341	0.0093	2-Penten-1-ol, (Z)-	1959	001576-95-0	46																						99=	99	31.3855	0.0173	7-Hydroxyfarnesen	91319	1000374-20-4	27
																														96=	96	31.3855	0.0575	7-Hydroxyfarnesen	91319	1000374-20-4	53
	10=	10	8.0573	0.0067	2-Pentanol, 4-methyl-	4942	000108-11-2	59
	11=	11	8.057	0.0055	2-Pentanol, 4-methyl-	4942	000108-11-2	64																						38=	38	14.2104	0.0572	5-Hepten-2-ol, 6-methyl-	14025	001569-60-4	94
																														33=	33	14.2103	0.1955	5-Hepten-2-ol, 6-methyl-	14025	001569-60-4	94
	11=	11	7.7042	0.4299	2-Hexenal, (E)-	3523	006728-26-3	97
	9=	9	7.7186	0.7815	2-Hexenal, (E)-	3523	006728-26-3	97																						87=	87	24.6679	0.0213	4-isopropyl-1,6-dimethyl-1,2,3,4-tetrahydronaphthalene	72777	1000378-99-6	53
	10=	10	7.7254	0.2847	2-Hexenal, (E)-	3523	006728-26-3	96																						75=	75	24.6678	0.0239	4-isopropyl-1,6-dimethyl-1,2,3,4-tetrahydronaphthalene	72777	1000378-99-6	58
	30=	30	11.6346	0.0935	2,6-Dimethyl-1,3,5,7-octatetraene, E,E-	16610	000460-01-5	81																						81=	81	23.6095	0.1885	3-Decenoic acid, (E)-	42826	053678-20-9	43
	38=	38	13.5683	0.0354	2,6-Dimethyl-1,3,5,7-octatetraene, E,E-	16610	000460-01-5	96																						82=	82	26.6436	0.1333	3-Decenoic acid, (E)-	42826	053678-20-9	87
	30=	30	11.6346	0.0668	2,6-Dimethyl-1,3,5,7-octatetraene, E,E-	16610	000460-01-5	45																						84=	84	26.6436	0.1151	3-Decenoic acid, (E)-	42826	053678-20-9	74
	40=	40	13.9635	0.0107	2,4-Heptadienal, (E,E)-	6458	004313-03-5	60																						58=	58	18.7476	0.2263	2-Methylbutyl octanoate	85134	067121-39-5	91
	45=	45	13.9703	0.0096	2,4-Heptadienal, (E,E)-	6455	004313-03-5	49																						50=	50	18.7475	0.2125	2-Methylbutyl octanoate	85130	067121-39-5	91
																														52=	52	18.7476	0.2247	2-Methylbutyl octanoate	85134	067121-39-5	91
	21=	21	10.1669	0.2424	2,4,6-Octatriene, 2,6-dimethyl-, (E,Z)-	17610	007216-56-0	55
	21=	21	10.1601	0.211	2,4,6-Octatriene, 2,6-dimethyl-, (E,Z)-	17608	007216-56-0	35																						20=	20	10.8445	0.0967	2-Hexen-1-ol, acetate, (E)-	21959	002497-18-9	70
	31=	31	11.7616	0.2289	2,4,6-Octatriene, 2,6-dimethyl-, (E,Z)-	17610	007216-56-0	97																						18=	18	10.8444	0.0969	2-Hexen-1-ol, acetate, (E)-	21959	002497-18-9	91
																														21=	21	10.8444	0.1639	2-Hexen-1-ol, acetate, (E)-	21959	002497-18-9	60
	44=	44	14.0902	0.0233	1H-Indene, 2,3-dihydro-5-methyl-	15687	000874-35-1	50
	46=	46	14.0973	0.013	1H-Indene, 2,3-dihydro-5-methyl-	15687	000874-35-1	46																						31=	31	12.7497	0.0114	2-Hexen-1-ol, (E)-	4231	000928-95-0	81
																														28=	28	12.7426	0.0322	2-Hexen-1-ol, (E)-	4244	000928-95-0	74
	48=	48	14.8453	0.097	1-Hexanol, 2-ethyl-	15242	000104-76-7	83																						18=	18	10.6187	0.0311	2-Heptanol	9241	000543-49-7	58
	45=	45	14.8455	0.0682	1-Hexanol, 2-ethyl-	15242	000104-76-7	83																						19=	19	10.6186	0.0405	2-Heptanol	9241	000543-49-7	50
	51=	51	14.8453	0.0771	1-Hexanol, 2-ethyl-	15249	000104-76-7	90
				0.0807667																										103=	103	28.429	0.0581	2,6-Diisopropylnaphthalene	83534	024157-81-1	93
	67=	67	17.9148	0.0286	1H-Cyclopropa[a]naphthalene, 1a,2,3,3a,4,5,6,7b-octahydro-1,1,3a,7-tetramethyl-, [1aR-(1a.alpha.,3a.alpha.,7b.alpha.)]-	75018	000489-29-2	95																						90=	90	28.704	0.142	2,6-Diisopropylnaphthalene	83535	024157-81-1	93
	61=	61	17.7245	0.0089	1H-Cyclopropa[a]naphthalene, 1a,2,3,3a,4,5,6,7b-octahydro-1,1,3a,7-tetramethyl-, [1aR-(1a.alpha.,3a.alpha.,7b.alpha.)]-	75017	000489-29-2	90																						87=	87	28.4289	0.1498	2,6-Diisopropylnaphthalene	83535	024157-81-1	95
	69=	69	17.9218	0.0154	1H-Cyclopropa[a]naphthalene, 1a,2,3,3a,4,5,6,7b-octahydro-1,1,3a,7-tetramethyl-, [1aR-(1a.alpha.,3a.alpha.,7b.alpha.)]-	75017	000489-29-2	60																									0.116633
																														46=	46	15.9886	0.0067	2,4,4,6,6,8,8-heptamethyl-1,3,5,7,2,4,6,8-tetraoxatetrasilocan-2-ol	174999	1000441-73-7	59
	110=	110	28.0971	0.0196	1H-Cycloprop[e]azulen-7-ol, decahydro-1,1,7-trimethyl-4-methylene-, [1ar-(1a.alpha.,4a.alpha.,7.beta.,7a.beta.,7b.alpha.)]-	91515	006750-60-3	99																						41=	41	15.9885	0.029	2,4,4,6,6,8,8-heptamethyl-1,3,5,7,2,4,6,8-tetraoxatetrasilocan-2-ol	174999	1000441-73-7	56
	123=	123	28.0901	0.0106	1H-Cycloprop[e]azulen-7-ol, decahydro-1,1,7-trimethyl-4-methylene-, [1ar-(1a.alpha.,4a.alpha.,7.beta.,7a.beta.,7b.alpha.)]-	91515	006750-60-3	99
																														50=	50	16.4966	0.0222	1-Octyl trifluoroacetate	97277	002561-21-9	90
	45=	45	14.4078	0.1838	1,5,5-Trimethyl-6-methylene-cyclohexene	17607	000514-95-4	93																						43=	43	16.4965	0.0272	1-Octyl trifluoroacetate	97278	002561-21-9	87
	48=	48	14.4148	0.0917	1,5,5-Trimethyl-6-methylene-cyclohexene	17607	000514-95-4	93
																														41=	41	14.8596	0.1146	1-Hexanol, 2-ethyl-	15251	000104-76-7	83
	97=	97	23.6516	0.016	1,4-Methanobenzocyclodecene, 1,2,3,4,4a,5,8,9,12,12a-decahydro-	72785	074708-73-9	55																						35=	35	14.8595	0.0847	1-Hexanol, 2-ethyl-	15249	000104-76-7	72
	91=	91	23.6519	0.0196	1,4-Methanobenzocyclodecene, 1,2,3,4,4a,5,8,9,12,12a-decahydro-	72785	074708-73-9	89																						35=	35	14.8595	0.1557	1-Hexanol, 2-ethyl-	15249	000104-76-7	83
	103=	103	23.6516	0.0194	1,4-Methanobenzocyclodecene, 1,2,3,4,4a,5,8,9,12,12a-decahydro-	72785	074708-73-9	70																									0.118333
				0.0183333																										24=	24	11.4302	1.828	1-Hexanol	4894	000111-27-3	83
	73=	73	18.7192	2.5071	1,4,7,-Cycloundecatriene, 1,5,9,9-tetramethyl-, Z,Z,Z-	74761	1000062-61-9	98																						21=	21	11.4301	1.543	1-Hexanol	4894	000111-27-3	83
	68=	68	18.7265	2.524	1,4,7,-Cycloundecatriene, 1,5,9,9-tetramethyl-, Z,Z,Z-	74761	1000062-61-9	98
																														3=	3	5.5875	10.7756	1-Butanol, 2-methyl-, acetate	15050	000624-41-9	83
	37=	37	13.3072	0.015	1,3,8-p-Menthatriene	16515	018368-95-1	80																						3=	3	5.5874	9.3935	1-Butanol, 2-methyl-, acetate	15050	000624-41-9	83
	40=	40	13.307	0.0128	1,3,8-p-Menthatriene	16515	018368-95-1	91																						2=	2	5.5874	13.8714	1-Butanol, 2-methyl-, acetate	15039	000624-41-9	83
	115=	115	33.9327	0.0038	1,2-Benzenedicarboxylic acid, butyl 2-ethylhexyl ester	213381	000085-69-8	72																						10=	10	7.6621	0.2603	1-Butanol, 2-methyl-	2351	000137-32-6	86
	106=	106	33.9259	0.0024	1,2-Benzenedicarboxylic acid, butyl 2-ethylhexyl ester	213381	000085-69-8	72																						9=	9	7.662	0.2343	1-Butanol, 2-methyl-	2360	000137-32-6	83
	133=	133	33.9327	0.0018	1,2-Benzenedicarboxylic acid, butyl 2-ethylhexyl ester	213381	000085-69-8	64																						9=	9	7.662	0.7889	1-Butanol, 2-methyl-	2360	000137-32-6	83
	94=	94	25.0843	0.0069	1,2,5-Oxadiazol-3-amine, 4-(3-methoxyphenoxy)-	78268	1000351-72-8	50																						67=	67	23.193	0.0665	1,5,9-Decatriene, 2,3,5,8-tetramethyl-	62930	230646-72-7	49
	105=	105	24.0468	0.0089	1,2,5-Oxadiazol-3-amine, 4-(3-methoxyphenoxy)-	78268	1000351-72-8	38																						70=	70	23.1931	0.1162	1,5,9-Decatriene, 2,3,5,8-tetramethyl-	62930	230646-72-7	58
	13=	13	8.4736	0.0228	.gamma.-Terpinene	17502	000099-85-4	95																						71=	71	23.7646	0.1149	1,5,6,7-Tetrahydro-4-indolone	17302	013754-86-4	58
	13=	13	8.4875	0.0356	.gamma.-Terpinene	17502	000099-85-4	96																						73=	73	24.3856	0.0381	1,5,6,7-Tetrahydro-4-indolone	17302	013754-86-4	47
																														76=	76	24.3856	0.0246	1,5,6,7-Tetrahydro-4-indolone	17302	013754-86-4	49
	77=	77	19.2202	0.0105	.gamma.-Muurolene	74671	030021-74-0	95
	71=	71	19.2275	0.0106	.gamma.-Muurolene	74672	030021-74-0	95																						70=	70	23.6729	0.0414	1,4-Methanobenzocyclodecene, 1,2,3,4,4a,5,8,9,12,12a-decahydro-	72785	074708-73-9	64
																														73=	73	23.6729	0.0595	1,4-Methanobenzocyclodecene, 1,2,3,4,4a,5,8,9,12,12a-decahydro-	72785	074708-73-9	84
	4=	4	5.0793	41.1635	.beta.-Pinene	17483	000127-91-3	94																									0.05045
	5=	5	6.6531	40.5579	.beta.-Pinene	17481	000127-91-3	58																						104=	104	28.7042	0.0117	1,3-di-iso-propylnaphthalene	83539	1000374-05-2	96
	5=	5	6.7022	42.2761	.beta.-Pinene	17481	000127-91-3	62																						89=	89	28.4289	0.0229	1,3-di-iso-propylnaphthalene	83539	1000374-05-2	94
	14=	14	8.7768	27.6092	.beta.-Ocimene	17485	013877-91-3	86																						67=	67	20.8222	44.2961	(Z)-1-Methyl-4-(6-methylhept-5-en-2-ylidene)cyclohex-1-ene	74779	013062-00-5	92
	14=	14	8.805	22.79	.beta.-Ocimene	17485	013877-91-3	89																						58=	58	20.8009	49.7138	(Z)-1-Methyl-4-(6-methylhept-5-en-2-ylidene)cyclohex-1-ene	74779	013062-00-5	92
	42=	42	13.8503	0.045	.alpha.-Cubebene	74644	017699-14-8	97																						59=	59	18.8958	0.0299	(1S,5S,6R)-6-Methyl-2-methylene-6-(4-methylpent-3-en-1-yl)bicyclo[3.1.1]heptane	74893	015438-94-5	96
	39=	39	13.8506	0.0284	.alpha.-Cubebene	74644	017699-14-8	93																						53=	53	18.8958	0.0277	(1S,5S,6R)-6-Methyl-2-methylene-6-(4-methylpent-3-en-1-yl)bicyclo[3.1.1]heptane	74893	015438-94-5	97
	44=	44	13.8503	0.0437	.alpha.-Cubebene	74644	017699-14-8	98
																														42=	42	15.0572	0.2179	(+)-2-Bornanone	28036	000464-49-3	98
	85=	85	20.194	1.5838	(Z)-1-Methyl-4-(6-methylhept-5-en-2-ylidene)cyclohex-1-ene	74779	013062-00-5	99																						36=	36	15.057	0.1334	(+)-2-Bornanone	28038	000464-49-3	98
	80=	80	20.1942	0.3545	(Z)-1-Methyl-4-(6-methylhept-5-en-2-ylidene)cyclohex-1-ene	74779	013062-00-5	99																						36=	36	15.0571	0.253	(+)-2-Bornanone	28036	000464-49-3	98
	87=	87	20.194	1.0896	(Z)-1-Methyl-4-(6-methylhept-5-en-2-ylidene)cyclohex-1-ene	74779	013062-00-5	99																									0.201433
	93=	93	22.3391	0.0066	(3E,5E)-2,6-Dimethylocta-3,5,7-trien-2-ol	28204	206115-88-0	96
	85=	85	22.3394	0.0042	(3E,5E)-2,6-Dimethylocta-3,5,7-trien-2-ol	28204	206115-88-0	94
	96=	96	22.3391	0.0122	(3E,5E)-2,6-Dimethylocta-3,5,7-trien-2-ol	28204	206115-88-0	91
	60=	60	17.6046	0.0174	(1S,4aR,7R)-1,4a-Dimethyl-7-(prop-1-en-2-yl)-1,2,3,4,4a,5,6,7-octahydronaphthalene	74909	052026-55-8	98
	67=	67	17.6043	0.0143	(1S,4aR,7R)-1,4a-Dimethyl-7-(prop-1-en-2-yl)-1,2,3,4,4a,5,6,7-octahydronaphthalene	74909	052026-55-8	95
	63=	63	17.3785	0.0139	(1R,3aS,8aS)-7-Isopropyl-1,4-dimethyl-1,2,3,3a,6,8a-hexahydroazulene	74827	036577-33-0	91
	58=	58	17.3787	0.0261	(1R,3aS,8aS)-7-Isopropyl-1,4-dimethyl-1,2,3,3a,6,8a-hexahydroazulene	74827	036577-33-0	94
	49=	49	15.0358	0.28	(+)-2-Bornanone	28036	000464-49-3	98
	46=	46	15.0431	0.2131	(+)-2-Bornanone	28038	000464-49-3	98
	52=	52	15.0429	0.1492	(+)-2-Bornanone	28038	000464-49-3	98
				0.2141
[truncated: 6 more columns]
